# Supplementary material for: TIMM8A is associated with dysfunction of immune cell in BRCA and UCEC for predicting anti-PD-L1 therapy efficacy
Source: World J Surg Oncol. 2022 Oct 7;20:336. doi: 10.1186/s12957-022-02736-6 (PMC9541013; doi:10.1186/s12957-022-02736-6)
Supplement: Supplementary file 1 — Additional file 1. Raw measurements of survival time of UCEC patients and their TIMM8A expression levels. The raw data showed that the prognosis of the high expression group (FPKM value higher than 2.15) was poorer than the low expression group (FPKM value lower than 2.15). [file 12957_2022_2736_MOESM1_ESM.xlsx]

## Sheet: Sheet1
Sample	Description	FPKM
TCGA-AJ-A3TW-01A	78 years, female, white, alive, 513 days	24.3
TCGA-DF-A2L0-01A	60 years, female, dead, 788 days	17.8
TCGA-D1-A2G0-01A	70 years, female, white, alive, 1484 days	16.3
TCGA-EO-A3KU-01A	68 years, female, alive, 677 days	15.2
TCGA-EY-A547-01A	75 years, female, black or african american, alive, 545 days	15.1
TCGA-AJ-A3BI-01A	67 years, female, white, alive, 575 days	11.5
TCGA-EO-A3AZ-01A	80 years, female, alive, 826 days	10.7
TCGA-H5-A2HR-01A	71 years, female, black or african american, alive, 39 days	10.4
TCGA-BK-A139-01C	74 years, female, white, dead, 943 days	10.1
TCGA-SL-A6J9-01A	73 years, female, black or african american, alive, 2 days	9.9
TCGA-AJ-A3I9-01A	52 years, female, white, dead, 519 days	9.5
TCGA-AX-A1C7-01A	77 years, female, white, alive, 1054 days	9.4
TCGA-AX-A3GI-01A	66 years, female, black or african american, alive, 12 days	9.3
TCGA-FI-A3PX-01A	57 years, female, white, alive, 2384 days	9
TCGA-QS-A8F1-01A	85 years, female, black or african american, dead, 135 days	8.9
TCGA-B5-A0JN-01A	84 years, female, black or african american, alive, 2445 days	8.6
TCGA-AJ-A3BF-01A	65 years, female, white, alive, 551 days	8.4
TCGA-AX-A2H2-01A	86 years, female, black or african american, dead, 145 days	8.3
TCGA-EY-A1GC-01A	62 years, female, white, alive, 1647 days	8.2
TCGA-AX-A3FS-01A	82 years, female, white, alive, 1 days	8.2
TCGA-KP-A3W3-01A	72 years, female, white, alive, 794 days	8.1
TCGA-EY-A3L3-01A	82 years, female, black or african american, alive, 832 days	7.4
TCGA-AJ-A3NH-01A	90 years, female, white, dead, 310 days	7.3
TCGA-KP-A3VZ-01A	69 years, female, white, alive, 722 days	7.1
TCGA-B5-A3S1-01A	71 years, female, white, alive, 902 days	7
TCGA-EY-A72D-01A	87 years, female, black or african american, alive, 179 days	7
TCGA-E6-A8L9-01A	61 years, female, black or african american, alive, 1013 days	6.9
TCGA-DI-A1NN-01A	63 years, female, white, alive, 1076 days	6.9
TCGA-E6-A1M0-01A	56 years, female, white, alive, 1793 days	6.9
TCGA-B5-A5OE-01A	68 years, female, black or african american, alive, 1063 days	6.8
TCGA-EO-A3AY-01A	58 years, female, alive, 1158 days	6.7
TCGA-AX-A3G8-01A	76 years, female, white, alive, 30 days	6.7
TCGA-AJ-A3QS-01A	57 years, female, black or african american, alive, 513 days	6.6
TCGA-PG-A6IB-01A	68 years, female, black or african american, alive, 648 days	6.5
TCGA-DF-A2KY-01A	49 years, female, alive, 332 days	6.5
TCGA-AJ-A3EM-01A	70 years, female, white, alive, 677 days	6.4
TCGA-AX-A3G9-01A	64 years, female, white, alive, 558 days	6.3
TCGA-A5-A0GA-01A	67 years, female, white, dead, 543 days	6.3
TCGA-A5-A3LO-01A	64 years, female, white, alive, 776 days	6.2
TCGA-E6-A1LX-01A	40 years, female, white, alive, 711 days	6.1
TCGA-AW-A1PO-01A	66 years, female, white, alive, 17 days	6.1
TCGA-EO-A3B0-01A	43 years, female, asian, alive, 1412 days	6
TCGA-A5-A2K3-01A	68 years, female, white, alive, 2012 days	6
TCGA-B5-A0K9-01A	88 years, female, white, dead, 409 days	5.9
TCGA-AP-A0LH-01A	60 years, female, white, dead, 1106 days	5.9
TCGA-D1-A1NU-01A	74 years, female, white, alive, 402 days	5.8
TCGA-K6-A3WQ-01A	60 years, female, white, dead, 427 days	5.8
TCGA-AP-A0L9-01A	71 years, female, white, alive, 3815 days	5.8
TCGA-5B-A90C-01A	69 years, female, black or african american, alive, 1202 days	5.8
TCGA-AP-A053-01A	90 years, female, white, dead, 3365 days	5.7
TCGA-D1-A17K-01A	74 years, female, white, alive, 854 days	5.6
TCGA-2E-A9G8-01A	female, black or african american, alive, 1249 days	5.6
TCGA-AJ-A2QK-01A	65 years, female, white, alive, 643 days	5.5
TCGA-D1-A3JQ-01A	61 years, female, white, alive, 526 days	5.5
TCGA-EY-A212-01A	84 years, female, white, dead, 310 days	5.4
TCGA-EO-A22Y-01A	68 years, female, white, alive, 1567 days	5.4
TCGA-DF-A2KU-01A	female, alive, 3067 days	5.4
TCGA-EO-A22X-01A	36 years, female, alive, 1752 days	5.3
TCGA-EO-A3L0-01A	76 years, female, white, alive, 1554 days	5.3
TCGA-AX-A2HK-01A	77 years, female, white, dead, 90 days	5.2
TCGA-AX-A3G3-01A	58 years, female, white, alive, 42 days	5.2
TCGA-AX-A2HC-01A	53 years, female, black or african american, alive, 1044 days	5.2
TCGA-B5-A11X-01A	66 years, female, black or african american, alive, 596 days	5.2
TCGA-A5-A0G3-01A	61 years, female, black or african american, alive, 1428 days	5.1
TCGA-PG-A915-01A	60 years, female, black or african american, alive, 249 days	5.1
TCGA-B5-A1MW-01A	55 years, female, white, alive, 447 days	5
TCGA-B5-A1MS-01B	60 years, female, white, dead, 3112 days	5
TCGA-B5-A0JV-01A	63 years, female, black or african american, alive, 2616 days	5
TCGA-AX-A1CN-01A	54 years, female, white, alive, 1143 days	5
TCGA-BK-A4ZD-01A	42 years, female, black or african american, alive, 506 days	5
TCGA-D1-A3DH-01A	71 years, female, white, alive, 573 days	4.9
TCGA-AX-A1CE-01A	60 years, female, white, alive, 1037 days	4.9
TCGA-B5-A3FA-01A	73 years, female, white, alive, 2929 days	4.9
TCGA-PG-A5BC-01A	72 years, female, black or african american, alive, 707 days	4.9
TCGA-DI-A2QU-01A	67 years, female, white, dead, 946 days	4.9
TCGA-AJ-A3BD-01A	57 years, female, white, alive, 1039 days	4.9
TCGA-B5-A11I-01A	65 years, female, black or african american, alive, 2303 days	4.9
TCGA-D1-A102-01A	49 years, female, white, alive, 135 days	4.9
TCGA-D1-A3DG-01A	81 years, female, white, dead, 130 days	4.9
TCGA-DI-A2QT-01A	51 years, female, american indian or alaska native, dead, 377 days	4.8
TCGA-EO-A22U-01A	83 years, female, white, alive, 1407 days	4.8
TCGA-EY-A2OP-01A	63 years, female, white, alive, 944 days	4.8
TCGA-BK-A26L-01C	71 years, female, white, alive, 734 days	4.8
TCGA-B5-A11R-01A	51 years, female, black or african american, alive, 2349 days	4.8
TCGA-AP-A1DQ-01A	76 years, female, white, dead, 1423 days	4.8
TCGA-AX-A2H8-01A	64 years, female, white, alive, 1861 days	4.8
TCGA-A5-A1OH-01A	86 years, female, white, alive, 1105 days	4.7
TCGA-KJ-A3U4-01A	55 years, female, white, alive, 1095 days	4.7
TCGA-AJ-A3NF-01A	60 years, female, white, alive, 645 days	4.7
TCGA-EO-A2CG-01A	69 years, female, asian, alive, 1564 days	4.7
TCGA-FI-A2D4-01A	44 years, female, white, dead, 243 days	4.7
TCGA-QF-A5YT-01A	57 years, female, black or african american, alive, 1215 days	4.6
TCGA-AX-A3G1-01A	85 years, female, white, dead, 624 days	4.6
TCGA-EY-A4KR-01A	56 years, female, black or african american, dead, 346 days	4.6
TCGA-PG-A914-01A	73 years, female, black or african american, alive, 687 days	4.6
TCGA-FI-A3PV-01A	68 years, female, black or african american, dead, 1249 days	4.6
TCGA-A5-A2K7-01A	41 years, female, alive, 1063 days	4.5
TCGA-A5-A0GB-01A	65 years, female, white, alive, 997 days	4.5
TCGA-EO-A22R-01A	56 years, female, alive, 1878 days	4.5
TCGA-EO-A3KW-01A	72 years, female, alive, 497 days	4.5
TCGA-D1-A167-01A	70 years, female, white, alive, 478 days	4.5
TCGA-AJ-A23N-01A	70 years, female, white, dead, 439 days	4.5
TCGA-QS-A5YR-01A	61 years, female, black or african american, alive, 719 days	4.5
TCGA-EO-A3AV-01A	51 years, female, alive, 1069 days	4.4
TCGA-AX-A3G6-01A	67 years, female, white, alive, 8 days	4.4
TCGA-BG-A3PP-01A	82 years, female, white, alive, 681 days	4.4
TCGA-EO-A1Y7-01A	65 years, female, alive, 1495 days	4.4
TCGA-EY-A1GO-01A	65 years, female, white, alive, 586 days	4.4
TCGA-AX-A06B-01A	72 years, female, white, alive, 2058 days	4.4
TCGA-FI-A2CY-01A	60 years, female, black or african american, alive, 2080 days	4.4
TCGA-B5-A3FC-01A	53 years, female, black or african american, alive, 2185 days	4.3
TCGA-B5-A3FB-01A	73 years, female, black or african american, alive, 2844 days	4.3
TCGA-AJ-A2QN-01A	60 years, female, white, alive, 1069 days	4.3
TCGA-D1-A0ZZ-01A	80 years, female, white, alive, 686 days	4.3
TCGA-AX-A3FW-01A	66 years, female, white, alive, 17 days	4.3
TCGA-EY-A1GI-01A	52 years, female, white, alive, 710 days	4.3
TCGA-EO-A22S-01A	58 years, female, alive, 1872 days	4.3
TCGA-AX-A2HF-01A	67 years, female, white, alive, 848 days	4.3
TCGA-QS-A744-01A	86 years, female, black or african american, alive, 451 days	4.3
TCGA-BK-A6W4-01A	62 years, female, black or african american, alive, 300 days	4.3
TCGA-AX-A2HD-01A	69 years, female, white, alive, 1414 days	4.3
TCGA-EY-A5W2-01A	72 years, female, black or african american, alive, 516 days	4.2
TCGA-A5-A2K5-01A	76 years, female, white, alive, 752 days	4.2
TCGA-EY-A1G8-01A	83 years, female, white, dead, 456 days	4.2
TCGA-AJ-A3NE-01A	46 years, female, white, alive, 628 days	4.2
TCGA-BG-A0YV-01A	67 years, female, white, alive, 382 days	4.2
TCGA-BS-A0TI-01A	64 years, female, white, alive, 1882 days	4.2
TCGA-BS-A0U9-01B	59 years, female, native hawaiian or other pacific islander, alive, 2825 days	4.2
TCGA-B5-A1MU-01A	79 years, female, white, dead, 1548 days	4.1
TCGA-AJ-A8CW-01A	64 years, female, black or african american, alive, 4 days	4.1
TCGA-EY-A1GP-01A	54 years, female, black or african american, alive, 573 days	4.1
TCGA-B5-A0JR-01A	73 years, female, white, alive, 1731 days	4.1
TCGA-AP-A051-01A	69 years, female, white, alive, 3948 days	4.1
TCGA-AJ-A2QM-01A	67 years, female, white, alive, 894 days	4.1
TCGA-A5-A3LP-01A	74 years, female, white, alive, 455 days	4.1
TCGA-E6-A2P8-01A	53 years, female, black or african american, dead, 72 days	4.1
TCGA-B5-A1N2-01A	70 years, female, black or african american, dead, 954 days	4
TCGA-AJ-A3BK-01A	68 years, female, white, alive, 1031 days	4
TCGA-AX-A1C5-01A	47 years, female, white, alive, 1001 days	4
TCGA-A5-A0G2-01A	57 years, female, asian, alive, 4549 days	4
TCGA-AX-A1C9-01A	73 years, female, white, alive, 802 days	4
TCGA-DI-A2QY-01A	64 years, female, white, dead, 3349 days	4
TCGA-A5-A2K2-01A	77 years, female, white, alive, 3595 days	4
TCGA-D1-A1O0-01A	77 years, female, white, alive, 63 days	4
TCGA-EY-A54A-01A	68 years, female, black or african american, alive, 447 days	4
TCGA-DF-A2KS-01A	69 years, female, alive, 3318 days	3.9
TCGA-AJ-A3OJ-01A	54 years, female, white, alive, 467 days	3.9
TCGA-EO-A3B1-01A	63 years, female, alive, 820 days	3.9
TCGA-EY-A210-01A	82 years, female, black or african american, alive, 383 days	3.9
TCGA-DI-A1NO-01A	68 years, female, black or african american, dead, 285 days	3.9
TCGA-B5-A11H-01A	67 years, female, white, alive, 2687 days	3.9
TCGA-BK-A0CC-01A	69 years, female, black or african american, alive, 1067 days	3.9
TCGA-EO-A1Y5-01A	63 years, female, alive, 327 days	3.9
TCGA-AJ-A3EK-01A	53 years, female, white, alive, 446 days	3.9
TCGA-BG-A221-01A	84 years, female, white, alive, 55 days	3.9
TCGA-PG-A7D5-01A	63 years, female, black or african american, alive, 1177 days	3.8
TCGA-AJ-A8CV-01A	58 years, female, black or african american, alive, 1068 days	3.8
TCGA-B5-A11E-01A	53 years, female, white, alive, 1820 days	3.8
TCGA-A5-A7WK-01A	71 years, female, black or african american, alive, 560 days	3.8
TCGA-EY-A3QX-01A	64 years, female, white, dead, 989 days	3.8
TCGA-AP-A059-01A	69 years, female, white, alive, 1461 days	3.8
TCGA-BG-A2AD-01A	63 years, female, white, alive, 609 days	3.8
TCGA-B5-A1MR-01A	65 years, female, white, alive, 6859 days	3.8
TCGA-AX-A3G4-01A	60 years, female, native hawaiian or other pacific islander, alive, 9 days	3.7
TCGA-BG-A0M6-01A	73 years, female, white, dead, 671 days	3.7
TCGA-AJ-A3NG-01A	83 years, female, white, alive, 475 days	3.7
TCGA-EY-A1GH-01A	70 years, female, white, alive, 710 days	3.7
TCGA-A5-A7WJ-01A	64 years, female, black or african american, alive, 341 days	3.7
TCGA-AX-A1CF-01A	69 years, female, white, alive, 2337 days	3.7
TCGA-AJ-A3EJ-01A	74 years, female, white, dead, 50 days	3.7
TCGA-A5-A0GW-01A	46 years, female, asian, alive, 706 days	3.7
TCGA-AX-A3FX-01A	69 years, female, white, dead, 1333 days	3.7
TCGA-AP-A0LT-01A	57 years, female, white, alive, 1497 days	3.7
TCGA-FI-A2D6-01A	74 years, female, white, dead, 767 days	3.7
TCGA-FI-A2EU-01A	68 years, female, alive, 2941 days	3.7
TCGA-AJ-A5DW-01A	56 years, female, black or african american, alive, 390 days	3.6
TCGA-KP-A3W0-01A	72 years, female, alive, 404 days	3.6
TCGA-D1-A16G-01A	74 years, female, white, dead, 834 days	3.6
TCGA-EY-A2ON-01A	61 years, female, black or african american, dead, 610 days	3.6
TCGA-EY-A1G7-01A	86 years, female, white, dead, 189 days	3.6
TCGA-AP-A0LO-01A	45 years, female, white, dead, 1016 days	3.6
TCGA-DF-A2KZ-01A	87 years, female, alive, 826 days	3.6
TCGA-BS-A0V4-01A	56 years, female, white, alive, 1810 days	3.6
TCGA-AX-A2HG-01A	56 years, female, white, alive, 1163 days	3.6
TCGA-B5-A0JY-01A	50 years, female, white, alive, 2107 days	3.5
TCGA-D1-A3DA-01A	77 years, female, white, alive, 483 days	3.5
TCGA-B5-A3FD-01A	70 years, female, black or african american, dead, 1197 days	3.5
TCGA-D1-A0ZS-01A	54 years, female, white, alive, 148 days	3.5
TCGA-E6-A2P9-01A	65 years, female, white, alive, 1386 days	3.5
TCGA-AX-A2HH-01A	60 years, female, white, alive, 540 days	3.5
TCGA-BG-A220-01A	69 years, female, white, alive, 434 days	3.5
TCGA-D1-A1NX-01A	66 years, female, white, alive, 555 days	3.5
TCGA-B5-A1MX-01A	47 years, female, white, alive, 1473 days	3.5
TCGA-EY-A1GF-01A	75 years, female, black or african american, alive, 826 days	3.5
TCGA-KP-A3W4-01A	63 years, female, white, dead, 554 days	3.5
TCGA-PG-A917-01A	74 years, female, black or african american, alive, 212 days	3.5
TCGA-B5-A3F9-01A	56 years, female, black or african american, alive, 4155 days	3.5
TCGA-AJ-A3OL-01A	55 years, female, white, dead, 449 days	3.5
TCGA-DF-A2KV-01A	55 years, female, alive, 2717 days	3.5
TCGA-D1-A15V-01A	68 years, female, white, alive, 1201 days	3.5
TCGA-EO-A22T-01A	56 years, female, asian, alive, 2035 days	3.5
TCGA-AP-A3K1-01A	56 years, female, white, dead, 666 days	3.4
TCGA-A5-A0GG-01A	76 years, female, black or african american, alive, 3762 days	3.4
TCGA-AX-A0J0-01A	47 years, female, white, alive, 1220 days	3.4
TCGA-AX-A1C4-01A	52 years, female, white, alive, 404 days	3.4
TCGA-A5-A2K4-01A	69 years, female, white, dead, 871 days	3.4
TCGA-D1-A0ZR-01A	57 years, female, white, alive, 17 days	3.4
TCGA-AP-A1E0-01A	40 years, female, white, alive, 1832 days	3.4
TCGA-FI-A2D5-01A	56 years, female, white, dead, 421 days	3.4
TCGA-D1-A3JP-01A	61 years, female, white, alive, 515 days	3.4
TCGA-D1-A0ZP-01A	59 years, female, white, alive, 911 days	3.4
TCGA-EO-A1Y8-01A	87 years, female, alive, 1147 days	3.4
TCGA-A5-A1OG-01A	65 years, female, asian, dead, 973 days	3.3
TCGA-AP-A1E1-01A	74 years, female, white, alive, 1395 days	3.3
TCGA-AJ-A3EL-01A	47 years, female, native hawaiian or other pacific islander, alive, 684 days	3.3
TCGA-B5-A5OD-01A	67 years, female, black or african american, alive, 1038 days	3.3
TCGA-AP-A1DK-01A	53 years, female, white, alive, 2767 days	3.3
TCGA-AP-A05H-01A	76 years, female, white, alive, 1385 days	3.3
TCGA-AX-A1CP-01A	84 years, female, white, alive, 1107 days	3.3
TCGA-FI-A2F8-01A	64 years, female, white, alive, 933 days	3.3
TCGA-EO-A3AU-01A	72 years, female, alive, 1543 days	3.3
TCGA-B5-A1MY-01A	62 years, female, black or african american, dead, 361 days	3.3
TCGA-AJ-A23M-01A	61 years, female, white, dead, 616 days	3.2
TCGA-B5-A11S-01A	63 years, female, white, alive, 2229 days	3.2
TCGA-AJ-A3IA-01A	78 years, female, white, alive, 633 days	3.2
TCGA-KP-A3W1-01A	76 years, female, alive, 288 days	3.2
TCGA-BG-A3EW-01A	62 years, female, white, alive, 344 days	3.2
TCGA-4E-A92E-01A	54 years, female, black or african american, alive, 13 days	3.2
TCGA-D1-A179-01A	76 years, female, white, dead, 448 days	3.2
TCGA-EY-A548-01A	83 years, female, black or african american, alive, 430 days	3.2
TCGA-SJ-A6ZJ-01A	61 years, female, black or african american, alive, 556 days	3.1
TCGA-EO-A3AS-01A	86 years, female, alive, 1046 days	3.1
TCGA-A5-A0GP-01A	58 years, female, asian, alive, 1416 days	3.1
TCGA-DI-A1BU-01A	55 years, female, white, alive, 1195 days	3.1
TCGA-FI-A2F9-01A	79 years, female, white, alive, 1803 days	3.1
TCGA-AX-A3FT-01A	64 years, female, white, alive, 6 days	3.1
TCGA-BG-A18C-01A	72 years, female, white, alive, 470 days	3.1
TCGA-FI-A2EX-01A	58 years, female, white, alive, 284 days	3.1
TCGA-BS-A0UF-01A	65 years, female, asian, alive, 2611 days	3.1
TCGA-SJ-A6ZI-01A	64 years, female, black or african american, alive, 631 days	3.1
TCGA-AJ-A2QO-01A	85 years, female, white, dead, 1045 days	3.1
TCGA-A5-A0VO-01A	64 years, female, white, dead, 875 days	3.1
TCGA-EY-A1GK-01A	74 years, female, white, alive, 693 days	3.1
TCGA-JU-AAVI-01A	61 years, female, black or african american, dead, 540 days	3.1
TCGA-EY-A549-01A	78 years, female, black or african american, alive, 605 days	3.1
TCGA-EO-A2CH-01A	73 years, female, dead, 590 days	3.1
TCGA-D1-A15X-01A	45 years, female, white, alive, 909 days	3
TCGA-D1-A177-01A	70 years, female, white, alive, 548 days	3
TCGA-AX-A1CA-01A	70 years, female, black or african american, alive, 974 days	3
TCGA-BG-A0MQ-01A	72 years, female, white, alive, 1817 days	3
TCGA-EO-A3KX-01A	80 years, female, white, alive, 1170 days	3
TCGA-B5-A0K3-01A	62 years, female, black or african american, dead, 830 days	3
TCGA-D1-A16V-01A	78 years, female, white, dead, 120 days	3
TCGA-AP-A1DV-01A	60 years, female, white, alive, 204 days	3
TCGA-D1-A1NW-01A	72 years, female, white, alive, 22 days	3
TCGA-B5-A0JT-01A	63 years, female, white, alive, 1682 days	3
TCGA-DI-A0WH-01A	64 years, female, white, alive, 496 days	3
TCGA-AP-A1DM-01A	60 years, female, white, alive, 1700 days	3
TCGA-AJ-A5DV-01A	65 years, female, black or african american, alive, 679 days	2.9
TCGA-BS-A0UV-01A	55 years, female, native hawaiian or other pacific islander, alive, 2228 days	2.9
TCGA-A5-A0R6-01A	64 years, female, white, alive, 1153 days	2.9
TCGA-B5-A11J-01A	64 years, female, white, alive, 1656 days	2.9
TCGA-AJ-A3NC-01A	63 years, female, white, alive, 1125 days	2.9
TCGA-EY-A1GW-01A	73 years, female, white, dead, 337 days	2.9
TCGA-EY-A1GX-01A	76 years, female, white, dead, 1127 days	2.9
TCGA-A5-A0RA-01A	68 years, female, white, alive, 884 days	2.9
TCGA-AX-A0J1-01A	80 years, female, white, alive, 2354 days	2.9
TCGA-EY-A215-01A	60 years, female, white, alive, 574 days	2.9
TCGA-B5-A0JU-01B	57 years, female, black or african american, alive, 1802 days	2.9
TCGA-SL-A6JA-01A	77 years, female, black or african american, alive, 7 days	2.9
TCGA-BK-A56F-01A	75 years, female, black or african american, alive, 401 days	2.9
TCGA-B5-A0K1-01A	69 years, female, white, alive, 1110 days	2.9
TCGA-DF-A2KN-01A	female, alive, 67 days	2.9
TCGA-AP-A05N-01A	58 years, female, white, dead, 726 days	2.9
TCGA-AP-A1DO-01A	62 years, female, white, alive, 952 days	2.9
TCGA-AP-A056-01A	64 years, female, white, alive, 2618 days	2.8
TCGA-BK-A6W3-01A	34 years, female, black or african american, alive, 305 days	2.8
TCGA-AP-A05P-01A	54 years, female, asian, alive, 636 days	2.8
TCGA-AX-A2H4-01A	66 years, female, white, dead, 916 days	2.8
TCGA-D1-A17A-01A	59 years, female, white, alive, 48 days	2.8
TCGA-AX-A05T-01A	82 years, female, white, alive, 1010 days	2.8
TCGA-BG-A0RY-01A	68 years, female, white, alive, 469 days	2.8
TCGA-AP-A1DR-01A	60 years, female, black or african american, alive, 1495 days	2.8
TCGA-AX-A06F-01A	59 years, female, white, alive, 1748 days	2.8
TCGA-D1-A165-01A	64 years, female, white, alive, 20 days	2.8
TCGA-EY-A2OO-01A	56 years, female, white, alive, 1392 days	2.8
TCGA-BG-A0MI-01A	83 years, female, white, dead, 714 days	2.8
TCGA-D1-A17U-01A	53 years, female, white, alive, 697 days	2.8
TCGA-B5-A0JX-01A	62 years, female, white, alive, 1787 days	2.8
TCGA-AP-A054-01A	64 years, female, white, dead, 709 days	2.8
TCGA-AP-A0LI-01A	67 years, female, black or african american, alive, 2972 days	2.7
TCGA-AP-A05A-01A	81 years, female, white, dead, 1944 days	2.7
TCGA-A5-A0G5-01A	73 years, female, black or african american, alive, 1126 days	2.7
TCGA-QF-A5YS-01A	57 years, female, black or african american, alive, 689 days	2.7
TCGA-BS-A0U5-01A	76 years, female, white, alive, 2935 days	2.7
TCGA-BG-A0MG-01A	73 years, female, white, alive, 1477 days	2.7
TCGA-AX-A2IN-01A	63 years, female, white, dead, 947 days	2.7
TCGA-AX-A2H7-01A	87 years, female, white, dead, 1241 days	2.7
TCGA-QS-A5YQ-01A	55 years, female, black or african american, alive, 759 days	2.7
TCGA-A5-A1OF-01A	47 years, female, alive, 973 days	2.7
TCGA-D1-A2G5-01A	50 years, female, white, alive, 1455 days	2.7
TCGA-D1-A16B-01A	64 years, female, white, alive, 1106 days	2.7
TCGA-B5-A11Z-01A	61 years, female, white, alive, 528 days	2.7
TCGA-A5-A0GH-01A	57 years, female, white, alive, 2254 days	2.7
TCGA-B5-A0K2-01A	55 years, female, white, alive, 2209 days	2.7
TCGA-D1-A16S-01A	70 years, female, white, alive, 568 days	2.7
TCGA-BS-A0V7-01A	48 years, female, native hawaiian or other pacific islander, alive, 1934 days	2.7
TCGA-AP-A0LG-01A	54 years, female, white, alive, 2015 days	2.7
TCGA-BG-A0MH-01A	61 years, female, white, alive, 1930 days	2.6
TCGA-BG-A0MA-01A	60 years, female, white, dead, 326 days	2.6
TCGA-AJ-A3BG-01A	65 years, female, white, alive, 550 days	2.6
TCGA-AP-A1E4-01A	54 years, female, white, alive, 1555 days	2.6
TCGA-D1-A163-01A	50 years, female, white, alive, 991 days	2.6
TCGA-BK-A13B-01A	58 years, female, black or african american, alive, 966 days	2.6
TCGA-D1-A175-01A	48 years, female, white, alive, 202 days	2.6
TCGA-FI-A2D2-01A	66 years, female, white, dead, 2352 days	2.6
TCGA-AP-A05O-01A	68 years, female, white, alive, 384 days	2.6
TCGA-BG-A0YU-01A	37 years, female, white, alive, 451 days	2.6
TCGA-D1-A161-01A	78 years, female, white, alive, 892 days	2.6
TCGA-BS-A0TA-01A	58 years, female, native hawaiian or other pacific islander, dead, 740 days	2.6
TCGA-D1-A1NY-01A	67 years, female, white, alive, 513 days	2.6
TCGA-AX-A3G7-01A	71 years, female, white, alive, 9 days	2.6
TCGA-PG-A916-01A	70 years, female, black or african american, alive, 522 days	2.6
TCGA-BS-A0TE-01A	35 years, female, asian, dead, 146 days	2.6
TCGA-D1-A0ZU-01A	34 years, female, white, alive, 872 days	2.6
TCGA-A5-A0G1-01A	67 years, female, white, dead, 3251 days	2.6
TCGA-B5-A11O-01A	62 years, female, white, alive, 2609 days	2.6
TCGA-BG-A18B-01A	53 years, female, white, alive, 470 days	2.5
TCGA-B5-A0K8-01A	71 years, female, white, alive, 847 days	2.5
TCGA-AX-A0IU-01A	79 years, female, black or african american, alive, 1087 days	2.5
TCGA-D1-A0ZQ-01A	90 years, female, white, alive, 260 days	2.5
TCGA-D1-A16E-01A	73 years, female, white, alive, 1119 days	2.5
TCGA-BG-A0MT-01A	64 years, female, white, alive, 644 days	2.5
TCGA-EY-A2OM-01A	55 years, female, white, alive, 694 days	2.5
TCGA-AJ-A2QL-01A	60 years, female, white, alive, 602 days	2.5
TCGA-B5-A11V-01A	64 years, female, black or african american, alive, 595 days	2.5
TCGA-A5-A0GD-01A	75 years, female, white, dead, 3423 days	2.5
TCGA-AX-A2HJ-01A	35 years, female, asian, alive, 935 days	2.5
TCGA-A5-A0GE-01A	38 years, female, asian, alive, 3205 days	2.5
TCGA-B5-A0JZ-01A	60 years, female, white, alive, 2173 days	2.5
TCGA-EY-A1H0-01A	57 years, female, black or african american, alive, 588 days	2.5
TCGA-BS-A0TJ-01A	59 years, female, asian, alive, 2068 days	2.5
TCGA-B5-A11U-01A	74 years, female, black or african american, alive, 509 days	2.5
TCGA-BS-A0V6-01A	55 years, female, asian, alive, 2725 days	2.5
TCGA-D1-A2G6-01A	53 years, female, white, dead, 258 days	2.5
TCGA-B5-A1MV-01A	84 years, female, white, alive, 1565 days	2.5
TCGA-EY-A1GS-01A	71 years, female, black or african american, dead, 670 days	2.5
TCGA-D1-A1O7-01A	60 years, female, white, alive, 32 days	2.4
TCGA-BG-A222-01A	49 years, female, white, alive, 291 days	2.4
TCGA-B5-A121-01A	57 years, female, white, alive, 504 days	2.4
TCGA-A5-A1OK-01A	63 years, female, white, alive, 917 days	2.4
TCGA-D1-A17M-01A	56 years, female, white, alive, 311 days	2.4
TCGA-AX-A05U-01A	56 years, female, american indian or alaska native, alive, 903 days	2.4
TCGA-EY-A1GQ-01A	76 years, female, white, alive, 544 days	2.4
TCGA-BG-A2AE-01A	57 years, female, white, alive, 721 days	2.4
TCGA-FI-A2F4-01A	64 years, female, black or african american, alive, 2230 days	2.4
TCGA-AX-A0IW-01A	67 years, female, white, alive, 1149 days	2.4
TCGA-AX-A0IS-01A	52 years, female, white, dead, 1858 days	2.3
TCGA-B5-A1MZ-01A	54 years, female, white, alive, 1598 days	2.3
TCGA-D1-A16N-01A	51 years, female, white, alive, 945 days	2.3
TCGA-B5-A0K7-01A	64 years, female, white, alive, 1933 days	2.3
TCGA-B5-A5OC-01A	71 years, female, black or african american, alive, 1249 days	2.3
TCGA-BG-A0VT-01A	56 years, female, white, alive, 1568 days	2.3
TCGA-AP-A052-01A	59 years, female, black or african american, dead, 669 days	2.3
TCGA-A5-A0R7-01A	55 years, female, white, alive, 535 days	2.3
TCGA-AX-A1CR-01A	70 years, female, white, alive, 701 days	2.3
TCGA-AP-A0L8-01A	70 years, female, black or african american, dead, 1484 days	2.3
TCGA-D1-A103-01A	87 years, female, white, alive, 669 days	2.3
TCGA-AX-A1CK-01A	58 years, female, white, alive, 2441 days	2.3
TCGA-BG-A0VX-01A	58 years, female, white, alive, 1043 days	2.3
TCGA-D1-A160-01A	70 years, female, white, alive, 112 days	2.3
TCGA-D1-A17H-01A	61 years, female, white, alive, 852 days	2.3
TCGA-AP-A0LS-01A	63 years, female, white, alive, 2904 days	2.3
TCGA-D1-A2G7-01A	65 years, female, white, dead, 1793 days	2.3
TCGA-AX-A062-01A	53 years, female, white, alive, 1399 days	2.2
TCGA-AX-A1C8-01A	77 years, female, white, alive, 776 days	2.2
TCGA-D1-A1NS-01A	53 years, female, white, alive, 43 days	2.2
TCGA-AP-A5FX-01A	68 years, female, black or african american, dead, 1099 days	2.2
TCGA-BS-A0U8-01A	55 years, female, white, alive, 2963 days	2.2
TCGA-EY-A1GM-01A	60 years, female, black or african american, dead, 995 days	2.2
TCGA-AX-A3FZ-01A	33 years, female, white, alive, 2 days	2.2
TCGA-B5-A11W-01A	61 years, female, white, alive, 593 days	2.2
TCGA-AX-A3GB-01A	73 years, female, white, alive, 440 days	2.2
TCGA-EC-A24G-01A	57 years, female, white, alive, 511 days	2.2
TCGA-EY-A1GR-01A	67 years, female, black or african american, alive, 536 days	2.2
TCGA-BG-A0VZ-01A	58 years, female, white, alive, 1601 days	2.2
TCGA-BG-A2L7-01A	68 years, female, white, alive, 612 days	2.2
TCGA-AX-A06D-01A	82 years, female, white, dead, 373 days	2.2
TCGA-BG-A0W2-01A	57 years, female, white, alive, 1721 days	2.2
TCGA-D1-A15Z-01A	72 years, female, white, dead, 58 days	2.2
TCGA-EC-A1QX-01A	71 years, female, white, alive, 224 days	2.2
TCGA-A5-A0GV-01A	67 years, female, white, alive, 1643 days	2.1
TCGA-EC-A1NJ-01A	73 years, female, white, alive, 488 days	2.1
TCGA-D1-A15W-01A	59 years, female, white, alive, 915 days	2.1
TCGA-D1-A16O-01A	44 years, female, white, alive, 1023 days	2.1
TCGA-AX-A05W-01A	60 years, female, white, alive, 2450 days	2.1
TCGA-D1-A162-01A	69 years, female, white, alive, 1145 days	2.1
TCGA-AP-A05J-01A	66 years, female, white, alive, 1122 days	2.1
TCGA-D1-A16D-01A	49 years, female, white, alive, 1141 days	2.1
TCGA-AP-A1E3-01A	45 years, female, white, alive, 847 days	2.1
TCGA-D1-A1O8-01A	70 years, female, white, dead, 120 days	2.1
TCGA-BG-A0M2-01A	62 years, female, white, alive, 637 days	2.1
TCGA-AX-A0IZ-01A	53 years, female, white, alive, 1333 days	2.1
TCGA-BK-A0CA-01A	61 years, female, white, alive, 1064 days	2.1
TCGA-BG-A0MK-01A	52 years, female, black or african american, dead, 1317 days	2.1
TCGA-FI-A2CX-01A	82 years, female, white, alive, 2031 days	2.1
TCGA-D1-A16F-01A	60 years, female, white, alive, 80 days	2.1
TCGA-BG-A0M4-01A	60 years, female, white, alive, 2167 days	2.1
TCGA-BG-A0LX-01A	57 years, female, white, alive, 614 days	2.1
TCGA-B5-A0KB-01B	62 years, female, black or african american, alive, 824 days	2.1
TCGA-BS-A0UA-01A	68 years, female, white, alive, 3495 days	2.1
TCGA-B5-A11P-01B	87 years, female, white, alive, 1583 days	2
TCGA-B5-A11F-01A	55 years, female, white, alive, 5651 days	2
TCGA-A5-A0GU-01A	58 years, female, white, alive, 860 days	2
TCGA-AX-A2H5-01A	67 years, female, black or african american, alive, 2167 days	2
TCGA-EY-A2OQ-01A	61 years, female, white, alive, 885 days	2
TCGA-AX-A1CC-01A	65 years, female, white, alive, 788 days	2
TCGA-AP-A05D-01A	67 years, female, white, alive, 1758 days	2
TCGA-BS-A0TC-01A	70 years, female, asian, alive, 2602 days	2
TCGA-D1-A176-01A	67 years, female, white, alive, 917 days	2
TCGA-A5-AB3J-01A	52 years, female, black or african american, alive, 512 days	2
TCGA-BG-A0M0-01A	66 years, female, white, alive, 588 days	2
TCGA-AP-A0LV-01A	39 years, female, white, alive, 763 days	2
TCGA-AP-A0LD-01A	63 years, female, white, alive, 3589 days	2
TCGA-D1-A1O5-01A	61 years, female, white, alive, 458 days	2
TCGA-D1-A1NZ-01A	60 years, female, white, alive, 548 days	2
TCGA-A5-A0VP-01A	74 years, female, white, alive, 1288 days	2
TCGA-5S-A9Q8-01A	51 years, female, black or african american, alive, 313 days	1.9
TCGA-BS-A0UL-01A	54 years, female, native hawaiian or other pacific islander, alive, 2481 days	1.9
TCGA-D1-A101-01A	60 years, female, white, alive, 53 days	1.9
TCGA-A5-A0R8-01A	81 years, female, white, alive, 596 days	1.9
TCGA-AP-A1DH-01A	62 years, female, white, alive, 2180 days	1.9
TCGA-A5-A0R9-01A	52 years, female, white, alive, 749 days	1.9
TCGA-B5-A11M-01A	44 years, female, white, alive, 1362 days	1.9
TCGA-BG-A0LW-01A	47 years, female, white, alive, 566 days	1.9
TCGA-BS-A0T9-01A	39 years, female, native hawaiian or other pacific islander, dead, 1428 days	1.9
TCGA-AP-A1DP-01A	70 years, female, white, dead, 1081 days	1.9
TCGA-BG-A0MS-01A	53 years, female, white, alive, 1882 days	1.9
TCGA-BG-A0W1-01A	89 years, female, white, alive, 1607 days	1.9
TCGA-AX-A05S-01A	81 years, female, white, dead, 413 days	1.9
TCGA-BS-A0VI-01A	58 years, female, white, alive, 2646 days	1.9
TCGA-AJ-A8CT-01A	58 years, female, black or african american, alive, 82 days	1.9
TCGA-A5-A0GQ-01A	76 years, female, white, alive, 2247 days	1.9
TCGA-AP-A0LJ-01A	42 years, female, white, alive, 1421 days	1.9
TCGA-AP-A0LM-01A	33 years, female, black or african american, alive, 825 days	1.9
TCGA-A5-A0GI-01A	63 years, female, white, alive, 2682 days	1.9
TCGA-AJ-A23O-01A	69 years, female, white, dead, 312 days	1.9
TCGA-D1-A16R-01A	39 years, female, white, alive, 21 days	1.9
TCGA-EY-A1GD-01A	51 years, female, black or african american, alive, 1639 days	1.9
TCGA-BS-A0TG-01A	60 years, female, white, alive, 2371 days	1.9
TCGA-BG-A0M9-01A	73 years, female, white, alive, 2270 days	1.8
TCGA-AX-A060-01A	78 years, female, american indian or alaska native, alive, 1075 days	1.8
TCGA-A5-A0GJ-01A	44 years, female, white, alive, 2000 days	1.8
TCGA-B5-A11Y-01A	59 years, female, white, alive, 560 days	1.8
TCGA-B5-A0JS-01A	54 years, female, white, alive, 2627 days	1.8
TCGA-AP-A0LN-01A	56 years, female, black or african american, alive, 2510 days	1.8
TCGA-EY-A1GV-01A	75 years, female, white, alive, 481 days	1.8
TCGA-B5-A11L-01B	71 years, female, white, dead, 2240 days	1.8
TCGA-AX-A1CJ-01A	59 years, female, black or african american, alive, 2233 days	1.8
TCGA-BG-A0M7-01A	60 years, female, white, alive, 1937 days	1.8
TCGA-EY-A214-01A	66 years, female, white, alive, 438 days	1.8
TCGA-AP-A0LP-01A	76 years, female, white, alive, 1875 days	1.8
TCGA-DF-A2KR-01A	84 years, female, alive, 2178 days	1.8
TCGA-BS-A0V8-01A	68 years, female, native hawaiian or other pacific islander, alive, 2544 days	1.8
TCGA-AX-A063-01A	63 years, female, white, alive, 2417 days	1.7
TCGA-BS-A0TD-01A	65 years, female, asian, alive, 2379 days	1.7
TCGA-D1-A0ZO-01A	75 years, female, white, alive, 602 days	1.7
TCGA-EY-A1GU-01A	66 years, female, black or african american, dead, 997 days	1.7
TCGA-AX-A2HA-01A	36 years, female, white, alive, 2475 days	1.7
TCGA-AX-A2IO-01A	83 years, female, white, alive, 1975 days	1.7
TCGA-BG-A186-01A	61 years, female, black or african american, alive, 419 days	1.7
TCGA-D1-A0ZN-01A	60 years, female, white, alive, 512 days	1.7
TCGA-A5-A0GM-01A	53 years, female, white, alive, 1841 days	1.7
TCGA-BS-A0WQ-01A	55 years, female, asian, alive, 2022 days	1.7
TCGA-D1-A17F-01A	68 years, female, white, alive, 39 days	1.7
TCGA-AX-A06H-01A	61 years, female, american indian or alaska native, alive, 833 days	1.7
TCGA-BG-A0VW-01A	77 years, female, white, alive, 1582 days	1.7
TCGA-E6-A1LZ-01A	76 years, female, black or african american, alive, 2406 days	1.7
TCGA-B5-A11N-01A	69 years, female, white, alive, 1876 days	1.7
TCGA-B5-A11G-01A	71 years, female, black or african american, alive, 3448 days	1.7
TCGA-BG-A0M3-01A	74 years, female, white, alive, 1071 days	1.6
TCGA-B5-A0K4-01A	51 years, female, alive, 1757 days	1.6
TCGA-BG-A0VV-01A	53 years, female, white, alive, 1553 days	1.6
TCGA-BK-A0CB-01A	60 years, female, white, alive, 1092 days	1.6
TCGA-AP-A0LE-01A	57 years, female, white, alive, 3357 days	1.6
TCGA-B5-A0K6-01A	58 years, female, white, alive, 1953 days	1.6
TCGA-D1-A17Q-01A	54 years, female, white, alive, 54 days	1.6
TCGA-BG-A187-01A	66 years, female, white, alive, 448 days	1.6
TCGA-B5-A3FH-01A	74 years, female, black or african american, alive, 841 days	1.6
TCGA-D1-A17T-01A	67 years, female, white, alive, 71 days	1.5
TCGA-D1-A16Q-01A	54 years, female, white, alive, 324 days	1.5
TCGA-A5-A0G9-01A	79 years, female, white, alive, 2540 days	1.5
TCGA-B5-A0K0-01A	48 years, female, white, alive, 1478 days	1.5
TCGA-EY-A1GL-01A	51 years, female, white, alive, 1014 days	1.5
TCGA-A5-A0VQ-01A	63 years, female, alive, 485 days	1.5
TCGA-BS-A0UM-01A	64 years, female, white, alive, 2644 days	1.5
TCGA-AJ-A3OK-01A	73 years, female, white, alive, 485 days	1.5
TCGA-BG-A0MO-01A	63 years, female, white, alive, 1309 days	1.5
TCGA-EY-A1GE-01A	67 years, female, white, alive, 741 days	1.5
TCGA-BS-A0U7-01A	63 years, female, white, dead, 935 days	1.5
TCGA-FI-A2D0-01A	55 years, female, white, alive, 1023 days	1.5
TCGA-FI-A2EY-01A	63 years, female, white, dead, 880 days	1.4
TCGA-DI-A1BY-01A	63 years, female, white, alive, 1114 days	1.4
TCGA-D1-A0ZV-01A	58 years, female, white, alive, 728 days	1.4
TCGA-D1-A16I-01A	62 years, female, white, dead, 350 days	1.4
TCGA-D1-A169-01A	63 years, female, white, alive, 1135 days	1.4
TCGA-D1-A16J-01A	61 years, female, white, alive, 910 days	1.4
TCGA-BG-A0MC-01A	74 years, female, white, alive, 1263 days	1.4
TCGA-AX-A064-01A	81 years, female, white, alive, 1517 days	1.4
TCGA-D1-A17R-01A	58 years, female, white, dead, 339 days	1.3
TCGA-AX-A1CI-01A	61 years, female, white, alive, 2600 days	1.3
TCGA-AP-A0LF-01A	82 years, female, white, alive, 2859 days	1.3
TCGA-D1-A17L-01A	81 years, female, white, alive, 802 days	1.3
TCGA-A5-A0GX-01A	53 years, female, white, alive, 2088 days	1.3
TCGA-BK-A0C9-01A	57 years, female, white, alive, 1092 days	1.3
TCGA-BG-A0MU-01A	78 years, female, white, alive, 617 days	1.2
TCGA-BK-A13C-01A	47 years, female, black or african american, alive, 760 days	1.2
TCGA-AX-A05Y-01A	57 years, female, white, alive, 2684 days	1.2
TCGA-D1-A17D-01A	58 years, female, white, alive, 926 days	1.2
TCGA-AX-A05Z-01A	37 years, female, alive, 2175 days	1.1
TCGA-A5-A0GR-01A	69 years, female, black or african american, alive, 1120 days	1.1
TCGA-D1-A17B-01A	69 years, female, white, alive, 213 days	1.1
TCGA-EY-A1GT-01A	68 years, female, white, alive, 490 days	1.1
TCGA-AX-A06L-01A	63 years, female, white, alive, 1845 days	1.1
TCGA-BG-A0M8-01A	50 years, female, white, alive, 2020 days	1.1
TCGA-D1-A16Y-01A	56 years, female, white, alive, 532 days	1.1
TCGA-D1-A16X-01A	54 years, female, white, alive, 111 days	1.1
TCGA-B5-A11Q-01A	64 years, female, white, alive, 976 days	1.1
TCGA-AX-A06J-01A	71 years, female, white, alive, 913 days	1
TCGA-D1-A174-01A	51 years, female, white, alive, 594 days	1
TCGA-D1-A17S-01A	59 years, female, white, alive, 739 days	1
TCGA-BG-A18A-01A	74 years, female, white, alive, 426 days	1
TCGA-A5-A0GN-01A	65 years, female, white, alive, 1841 days	1
TCGA-D1-A17N-01A	46 years, female, alive, 46 days	0.9
TCGA-D1-A168-01A	67 years, female, white, alive, 1098 days	0.9
TCGA-BS-A0UJ-01A	68 years, female, asian, alive, 2506 days	0.9
TCGA-BS-A0UT-01A	62 years, female, asian, alive, 2212 days	0.8
TCGA-AP-A0LL-01A	56 years, female, white, alive, 2554 days	0.8
TCGA-FI-A2EW-01A	71 years, female, black or african american, alive, 1462 days	0.8
TCGA-D1-A17C-01A	78 years, female, white, alive, 30 days	0.8
TCGA-A5-A1OJ-01A	31 years, female, asian, alive, 1006 days	0.7
